# Supplementary material for: The Relevance of Telomerase and Telomere-Associated Proteins in B-Acute Lymphoblastic Leukemia
Source: Genes (Basel). 2023 Mar 10;14(3):691. doi: 10.3390/genes14030691 (PMC10048576; doi:10.3390/genes14030691)
Supplement: Supplementary file 1 [file genes-14-00691-s001.zip]

Archive with 1 entries (1 files):
- genes-2244162-supplementary.pdf
